# Supplementary material for: Metabolic and Nutritional Responses of Contrasting Aluminium-Tolerant Banana Genotypes Under Al Stress
Source: Plants (Basel). 2025 Jan 27;14(3):385. doi: 10.3390/plants14030385 (PMC11820201; doi:10.3390/plants14030385)
Supplement: Supplementary file 1 [file plants-14-00385-s001.zip]

Archive with 1 entries (1 files):
- plants-3402166-supplementary.pdf
